# Supplementary material for: Effect of Synthetic Peptides Identified in the Bullfrog Skin on Inflammation and Oxidative Stress Control: An In Vitro Analysis
Source: Molecules. 2025 May 20;30(10):2223. doi: 10.3390/molecules30102223 (PMC12114019; doi:10.3390/molecules30102223)
Supplement: Supplementary file 1 [file molecules-30-02223-s001.zip]

Archive with 1 entries (1 files):
- molecules-3595043-supplementary.pdf
